# Supplementary material for: Metabolomic signature of amino acids in plasma of patients with non-segmental Vitiligo
Source: Metabolomics. 2021 Sep 25;17(10):92. doi: 10.1007/s11306-021-01843-x (PMC8464575; doi:10.1007/s11306-021-01843-x)
Supplement: Supplementary file 1 — Supplementary file1 (XLSX 30 KB) [file 11306_2021_1843_MOESM1_ESM.xlsx]

## Sheet: Supplementary file 1
cod	ID	sexuality	health	age	Asp	Glu	Asn	Ser	Gln	Gly	Thr	His	Cit	Ala	Arg	Tyr	Cys	Val	Met	Trp	Phe	Ils	Leu	Orn	Lys	Pro	nonseg	nonsegmentale
v-w-9	v1	1	vitiligo	15	4.15696	16.1948	43.1524	81.2379	451.751	240.86	85.6823	21.443	22.4069	323.45	65.2878	46.6678	293.964	160.8	22.1949	34.4651	43.3001	79.9987	66.6443	31.7633	102.761	125.41	32.4	above 25%
v-w-54	v2	1	vitiligo	24	3.11376	24.7904	41.9249	80.1424	405.836	193.911	113.66	65.8161	20.5288	355.131	52.5356	72.6798	244.944	197.658	23.6966	41.1769	42.0102	88.7741	72.925	34.5455	95.0496	217.854	46.8	above 25%
v-w-52	v3	1	vitiligo	21	2.9091	15.1122	32.0504	58.9985	403.773	199.537	98.2223	18.8362	16.9996	382.337	45.8966	56.5985	303.049	142.84	20.5463	46.1291	38.1661	83.463	64.2757	28.254	97.6827	116.302	25.3	above 25%
v-w-51	v4	1	vitiligo	39	3.50052	30.9809	42.5889	74.1616	579.306	127.803	127.391	18.2677	27.974	296.66	56.0269	81.4657	197.118	177.743	24.4247	40.986	48.9515	101.256	76.1815	51.7453	136.775	116.325	15.4	below 25%
v-w-43	v5	1	vitiligo	56	2.03165	12.3815	22.6434	31.2345	340.674	65.9764	58.4982	36.0477	13.6084	304.504	38.9393	44.4236	64.8925	126.688	17.5023	25.2869	24.6593	69.8866	61.1078	40.1016	143.813	74.5129	44.4	above 25%
v-w-40	v6	1	vitiligo	42	6.02091	15.4497	40.7038	91.4078	481.687	425.094	103.685	20.6655	25.6596	363.872	54.9523	48.4644	339.108	346.42	20.058	36.8275	29.1279	71.7498	60.6583	40.6797	91.7779	73.9823	31.1	above 25%
v-w-34	v8	1	vitiligo	31	3.06397	5.74169	48.5538	92.1999	503.371	369.659	146.682	30.3396	27.8862	240.353	74.8973	60.3326	253.786	128.503	30.8129	33.1405	45.0644	71.4843	61.9914	39.6335	123.883	101.689	11.8	below 25%
v-w-31	v9	1	vitiligo	37	5.39287	14.9143	35.3945	59.3431	407.405	820.655	78.0644	48.1829	23.733	237.097	79.6011	51.9517	324.363	137.795	21.3206	37.8852	36.7911	70.6936	61.6742	60.157	190.689	153.461	14.2	below 25%
v-w-3	v10	1	vitiligo	17	4.77064	41.7857	31.3566	60.7036	427.603	314.668	82.648	21.6699	23.1948	336.213	46.6963	53.302	200.718	155.029	22.458	36.8567	32.7793	76.7049	65.7056	31.6574	103.665	109.66	18.1	below 25%
v-w-26	v11	1	vitiligo	20	3.52956	8.28839	33.6716	66.5831	380.008	325.863	69.1975	20.6202	18.8151	176.636	35.1994	45.4932	286.533	129.684	18.029	41.2644	36.1535	71.7321	57.4329	23.1026	70.1775	104.148	40.4	above 25%
v-w-22	v13	1	vitiligo	29	5.99881	42.4681	35.0599	65.6024	389.776	445.48	97.0301	42.3652	26.9428	389.035	63.7138	96.4497	461.43	363.319	26.6183	48.689	52.3813	132.337	123.49	50.4372	111.658	135.232	19.2	below 25%
v-w-19	v16	1	vitiligo	46	3.52311	25.617	32.1921	66.3582	384.491	296.327	134.063	20.2573	28.117	330.238	40.7062	46.0068	297.514	119.02	17.8639	23.209	31.306	64.5612	50.103	23.5449	65.1221	171.086	63	above 25%
v-w-13	v17	1	vitiligo	32	2.25912	9.53228	16.8948	31.4958	285.314	40.0283	46.5973	36.3028	11.8861	235.9	32.5909	40.0199	42.8774	103.48	17.4813	24.3835	22.5452	38.4598	50.1723	14.4352	83.1291	81.6871	74.4	above 25%
v-w-10	v18	1	vitiligo	47	3.49179	17.3788	47.9614	111.485	587.957	852.325	116.973	42.2513	23.594	350.122	55.1724	52.5333	424.642	149.176	23.8857	53.5535	46.7249	90.9257	62.5123	38.5683	131.351	118.69	56.7	above 25%
v-m-60	v19	2	vitiligo	40	3.56247	12.8632	49.2667	72.0332	596.31	454.29	76.6948	51.7287	16.3202	443.424	58.1789	75.8273	289.407	187.094	23.8863	43.0519	44.1595	98.5361	85.6701	39.6715	92.0379	165.267	90	above 25%
v-m-58	v20	2	vitiligo	30	3.63775	40.8713	32.6407	56.7452	463.597	226.041	48.0769	69.9055	19.9541	332.24	52.1295	49.7854	277.887	172.567	18.7988	38.123	50.1532	85.3788	67.9393	16.9142	55.9887	148.378	9	below 25%
v-m-56	v21	2	vitiligo	36	4.68143	32.8015	35.4255	58.8488	483.603	277.668	87.6962	90.3234	25.7883	283.388	52.5134	65.0194	258.354	194.774	23.4917	47.6706	46.2876	97.9477	85.8135	55.094	111.999	182.252	14.4	below 25%
v-m-53	v22	2	vitiligo	37	4.56624	47.1925	34.7184	62.4308	527.346	193.878	125.478	15.6032	28.0282	378.908	44.2448	86.1635	242.425	279.05	22.8752	53.3115	44.1494	134.237	102.859	43.7519	130.188	170.764	20.7	below 25%
v-m-50	v23	2	vitiligo	15	5.12426	31.8821	30.322	70.2209	396.635	345.214	102.178	20.945	27.2895	362.612	50.3374	70.1941	337.252	184.775	19.1774	28.6452	32.4835	85.2371	74.46	26.727	54.4536	168.597	23.5	below 25%
v-m-5	v24	2	vitiligo	28	3.61119	15.5577	23.5353	48.8532	467.523	195.924	64.1151	19.7131	30.9199	223.838	44.0993	45.0368	174.517	139.443	14.6228	23.0712	29.3665	92.4544	63.091	35.2862	55.6985	218.288	10.9	below 25%
v-m-46	v25	2	vitiligo	56	5.31948	53.9072	38.17	82.0479	395.067	823.348	92.2919	24.5231	29.0823	343.371	51	57.9604	426.366	204.527	23.864	34.5289	32.1706	112.502	92.1603	53.2074	111.143	172.451	23.5	below 25%
v-m-41	v27	2	vitiligo	46	3.27805	35.4332	22.9249	69.8116	376.005	167.238	113.657	18.0193	21.1107	290.233	52.6771	65.281	197.32	168.457	32.0978	32.6786	35.3313	59.5714	72.5186	43.3753	79.9031	167.737	14.4	below 25%
v-m-4-	v28	2	vitiligo	28	4.51462	37.2782	45.203	81.0131	389.064	336.552	108.86	76.2916	22.8468	314.93	77.79	93.2933	316.657	241.363	33.1845	41.247	52.5239	119.208	106.173	46.223	137.549	218.738	40.8	above 25%
v-m-39	v29	2	vitiligo	55	5.57404	34.8382	29.9251	63.4262	416.699	215.71	61.0814	21.0194	26.1687	251.08	44.5685	50.3471	232.625	170.407	18.0389	31.7168	33.3345	99.6084	83.5075	27.0069	97.8537	169.497	84.2	above 25%
v-m-35	v31	2	vitiligo	35	5.52984	26.387	22.1226	55.9592	342.34	222.471	134.336	26.6435	22.6182	328.706	40.3836	44.7184	229.321	141.329	20.6966	28.57	23.339	69.8509	60.3857	24.694	60.874	320.224	33.5	above 25%
v-m-33	v32	2	vitiligo	46	5.56033	53.6174	37.6984	63.3626	489.29	456.232	81.8092	20.3877	33.5807	485.747	55.6348	59.0752	371.671	184.973	21.7238	35.8926	33.8941	120.019	80.5308	47.4987	95.1517	163.247	10.9	below 25%
v-m-32	v33	2	vitiligo	28	5.16363	22.3784	49.0171	90.3483	576.145	456.379	90.4465	55.7182	29.7286	298.514	50.6252	65.8026	368.175	189.836	25.8657	50.415	45.5182	101.44	78.9761	46.1026	93.4142	164.673	46.2	above 25%
v-m-30	v34	2	vitiligo	45	3.11205	25.4789	39.6259	64.8704	611.451	361.946	84.5756	88.2813	22.5798	519.013	48.8674	80.7027	178.735	235.932	25.2385	49.451	46.5024	115.237	101.32	44.2017	26.4001	141.518	40.6	above 25%
v-m-28	v35	2	vitiligo	28	6.77479	35.9343	27.4594	52.7911	423.951	243.364	95.783	123.274	17.9018	217.857	49.5715	45.9642	191.84	158.168	25.2449	36.0029	35.9851	82.6299	78.2305	26.2577	49.1737	173.753	19.4	below 25%
v-m-27	v36	2	vitiligo	44	3.22546	15.3794	30.3014	37.7351	432.587	181.231	78.8886	44.4668	27.4155	200.539	43.8135	63.879	199.313	189.333	19.3414	46.52	46.4533	90.1144	78.2714	29.6343	107.83	209.121	20	below 25%
v-m-1-	v37	2	vitiligo	31	3.62507	20.014	26.1017	43.3017	376.582	259.504	64.2256	24.4785	24.1996	266.19	55.9119	61.5783	224.56	235.295	32.4812	46.6128	63.3455	140.044	114.662	38.0158	112.262	158.477	9.8	below 25%
c-w-9	c1	1	control	35	2.76084	9.86193	28.9049	60.0324	367.2	884.96	60.0079	45.2813	17.4229	247.694	43.8052	28.6977	99.419	155.334	19.23	27.6051	31.3543	81.1722	68.245	57.7246	167.401	86.5084
c-w-7	c2	1	control	18	4.10598	7.95015	30.0601	73.4488	374.283	413.182	101.659	47.6738	13.4617	156.742	62.3214	28.6725	68.229	121.095	24.2625	23.7834	27.1619	53.4238	59.0914	29.5792	104.119	83.3945
c-w-6	c3	1	control	30	3.22466	21.5053	58.0502	48.7901	715.192	519.612	95.9661	34.7537	24.7439	269.046	95.8864	48.6534	224.545	224.282	27.5757	40.5284	46.6351	107.448	94.6339	47.1838	125.966	170.267
c-w-5	c4	1	control	46	2.63566	19.39	33.5453	52.9574	567.857	471.351	80.8314	34.7996	22.6899	357.823	99.7582	55.631	258.919	200.306	28.5672	47.4391	41.562	81.0378	82.2287	46.4291	158.868	135.356
c-w-4	c5	1	control	38	2.30591	16.2634	27.166	72.8084	387.777	332.645	94.6581	35.419	17.6662	190.699	80.2533	41.734	61.1877	145.971	21.4765	22.5628	28.4394	76.5215	63.9887	66.1696	199.182	98.6407
c-w-33	c6	1	control	64	3.17384	31.1604	31.8155	49.7315	462.837	215.072	112.67	41.5125	25.0077	364.362	103.418	59.7222	65.8328	160.36	24.274	33.498	34.443	91.404	74.0273	86.1966	200.624	117.102
c-w-32	c7	1	control	48	2.66066	19.087	34.5643	82.9751	464.509	945.821	136.955	65.2433	19.1839	354.057	90.2174	37.1841	92.6821	173.283	24.6321	28.541	32.5557	102.87	67.4026	54.5559	160.052	102.941
c-w-28	c8	1	control	22	2.1983	11.7243	31.2016	60.2749	453.781	308.495	156.163	66.1682	20.2888	300.62	88.1412	41.7413	80.1315	152.218	24.877	28.3553	34.5702	84.1014	57.4159	71.6074	124.758	63.9905
c-w-27	c9	1	control	37	2.02649	17.7991	25.654	55.8998	379.298	206.453	63.6766	57.9491	13.7983	186.811	70.0585	34.398	41.8511	141.356	21.697	29.5816	28.5423	86.6793	58.2254	37.7443	132.303	78.4687
c-w-24	c10	1	control	23	2.50482	11.4407	29.7446	41.7163	355.827	202.558	55.611	55.5872	13.9178	297.783	77.7131	45.0535	92.6232	123.947	22.325	29.829	39.1145	62.3941	58.9337	41.5044	145.951	85.1641
c-w-23	c11	1	control	40	2.97113	22.9817	30.2877	52.8448	476.908	258.844	78.1403	32.5998	23.0101	246.135	97.1975	32.6505	92.7214	124.601	19.4649	30.3071	26.1765	64.3941	60.4427	41.8376	144.508	67.8017
c-w-22	c12	1	control	50	3.25931	9.35354	21.1325	45.6917	399.104	236.252	57.4925	54.703	16.9555	219.075	72.9729	29.111	42.4796	124.362	19.395	22.7323	22.3168	60.0937	49.9333	41.9976	141.178	76.1449
c-w-21	c13	1	control	49	2.52482	12.8381	27.6827	55.9085	378.431	499.549	54.8605	48.9722	16.9827	231.147	69.0506	41.5618	78.1674	120.231	18.3907	22.5603	24.3944	61.5795	57.6137	46.9322	138.745	84.2063
c-w-20	c14	1	control	28	2.48288	12.4181	21.7946	58.2497	381.205	362.425	75.8562	32.6871	22.2932	237.38	73.6867	39.0873	139.605	139.805	22.8223	27.2457	23.9831	57.6437	60.3386	36.766	115.314	63.3796
c-w-19	c15	1	control	28	4.35765	12.4166	21.8662	55.6257	386.132	230.702	54.7192	31.5198	18.4517	222.074	75.7371	22.5474	99.0066	113.817	22.2384	28.4458	22.2298	50.7463	52.7254	43.3104	104.64	72.4077
c-w-15	c16	1	control	27	2.76923	14.2229	31.8847	34.5902	378.562	554.437	128.684	61.8007	17.824	296.027	83.6198	65.418	109.937	183.939	18.4862	28.6543	36.1553	78.3091	76.0124	66.6937	152.87	112.749
c-w-11	c17	1	control	40	2.90539	25.1179	35.0436	60.4345	528.617	539.996	98.1112	57.0578	26.2626	386.992	58.1262	50.2788	60.5396	155.3	27.471	29.6142	30.9508	80.7568	67.9685	57.668	167.042	86.4473
c-w-1	c18	1	control	24	3.3478	23.7963	45.2676	79.7933	551.28	370.814	98.31	60.58	21.2163	318.597	47.3444	60.0196	122.894	204.727	22.5022	31.4023	43.0123	97.7134	77.3219	55.6954	149.61	115.427
c-m-8	c19	2	control	35	2.56015	15.8216	24.094	45.2589	373.748	367.2	60.6076	41.68	12.4378	241.128	50.9794	25.2711	55.9534	140.784	18.0564	25.3099	25.1966	64.5944	60.6344	38.4806	131.116	99.058
c-m-38	c20	2	control	44	3.16174	18.4391	31.1701	47.4243	454.265	344.166	82.199	47.5365	18.9646	292.525	59.7809	51.8266	133.614	157.469	18.5353	28.0631	29.1303	89.7595	73.5165	79.2293	182.255	118.058
c-m-37	c21	2	control	46	2.60323	17.5408	23.1461	52.6751	450.723	141.992	66.2316	51.6074	16.9981	200.673	59.5602	43.8212	60.9324	148.188	20.8826	28.2979	29.0202	76.2083	70.2141	70.028	147.46	105.243
c-m-35	c22	2	control	25	7.08744	13.5237	64.9584	89.8433	622.312	774.623	132.896	63.5893	29.0478	414.853	104.324	67.8567	281.547	189.519	34.4218	49.653	50.1746	126.129	92.8428	108.983	200.32	131.604
c-m-34	c23	2	control	20	2.71403	8.854	36.7892	59.3262	547.505	363.294	77.9517	60.2016	9.52865	290.234	43.3496	62.5902	68.3469	145.481	27.7428	26.5829	34.9273	76.4519	75.8378	43.1121	179.243	362.522
c-m-3	c24	2	control	36	3.24159	24.4696	48.7746	73.2078	651.354	315.642	99.7439	96.9987	24.6755	514.804	68.7873	87.9285	110.202	173.073	34.9356	34.3262	52.7206	102.553	77.9651	62.7059	233.067	162.606
c-m-26	c25	2	control	30	3.73428	19.3372	44.4775	44.3256	588.588	439.454	86.8476	53.1171	20.8035	224.147	81.314	49.76	104.761	186.083	24.383	25.0536	34.9901	102.342	81.1822	83.9958	180.44	123.22
c-m-25	c26	2	control	43	2.85732	9.78004	35.3559	82.8465	479.198	451.298	101.979	57.9276	22.7431	211.266	82.2283	37.1041	61.2761	144.639	26.9201	29.2671	36.1766	82.6814	66.2429	76.1173	150.205	113.551
c-m-2	c27	2	control	24	2.88152	21.7453	49.5874	75.0545	702.418	702.932	113.528	84.8017	31.5448	304.405	61.3136	61.9674	136.315	166.228	26.0678	26.2985	38.4852	98.2863	84.8911	77.8199	168.225	146.306
c-m-18	c28	2	control	63	4.43234	23.5044	46.6029	76.1402	626.792	431.276	78.3327	56.62	34.7215	161.754	102.342	50.46	58.6344	209.396	25.5508	30.3585	47.1376	102.856	99.1151	63.4623	221.583	102.222
c-m-17	c29	2	control	24	2.48611	11.3224	47.6012	82.6201	745.575	662.078	131.883	52.4208	35.5428	378.209	125.359	46.3308	153.196	181.694	34.3378	52.0409	43.3225	89.7221	86.1375	119.377	183.1	86.3104
c-m-16	c30	2	control	27	4.38717	24.7345	33.9833	73.715	550.511	344.265	81.3646	39.1466	24.3369	238.111	106.476	28.85	110.3	131.031	28.0774	31.3085	29.8252	74.3688	64.9363	41.2837	103.667	67.7034
c-m-14	c31	2	control	53	2.36753	10.4199	34.6179	45.1845	518.111	303.5	92.3676	56.1274	29.1304	318.313	45.2703	42.2342	41.5369	146.872	22.2547	22.4772	32.5048	76.8586	72.5084	81.9599	164.606	121.266
c-m-13	c32	2	control	40	2.95306	20.6587	29.5234	57.7403	447.001	479.423	99.3733	30.1099	21.057	294.459	70.637	49.5482	55.8847	177.723	21.018	29.2676	28.2638	79.5715	76.1433	69.0451	161.409	152.408
c-m-12	c33	2	control	35	3.31322	13.5518	37.1037	70.958	476.329	551.004	90.5293	28.0104	20.6751	163.527	61.7227	39.3821	133.555	164.534	22.9136	33.541	35.0143	80.8797	79.3868	52.9882	151.298	81.4129
c-m-10	c34	2	control	26	3.22385	21.3059	57.1861	47.972	723.078	519.048	94.1539	32.7468	24.6695	269.21	95.912	27.3636	224.918	224.106	27.5569	40.6968	46.871	107.416	94.3336	49.4996	125.891	106
