# Supplementary material for: Metabolomic signature of amino acids in plasma of patients with non-segmental Vitiligo
Source: Metabolomics. 2021 Sep 25;17(10):92. doi: 10.1007/s11306-021-01843-x (PMC8464575; doi:10.1007/s11306-021-01843-x)
Supplement: Supplementary file 3 — Supplementary file1 (XLSX 30 KB) [file 11306_2021_1843_MOESM3_ESM.csv]

	metabolite	mean_control	mean_vitiligo	adj_P	log2_FC	log10_adjP
1	Asp	1.596239963	2.016575693	5.55E-05	0.42033573	4.255997621
2	Glu	3.990046258	4.52583837	0.005922098	0.535792111	2.227524425
3	Asn	5.092620935	5.073585984	0.719769601	-0.01903495	0.142806499
4	Ser	5.88615892	5.987344614	0.194299146	0.101185694	0.711529109
5	Gln	8.926414385	8.77404605	0.194299146	-0.152368335	0.711529109
6	Gly	8.627663373	8.093275319	0.012227071	-0.534388054	1.912677573
7	Thr	6.45226636	6.47393085	0.719769601	0.02166449	0.142806499
8	His	5.594777637	5.060139268	0.006699158	-0.534638369	2.173979751
9	Cit	4.362977727	4.534515074	0.090124822	0.171537347	1.045155582
10	Ala	8.055447963	8.270389928	0.052626903	0.214941965	1.278792183
11	Arg	6.208892876	5.671761789	3.16E-06	-0.537131087	5.500636553
12	Tyr	5.425918437	5.878425708	0.000247078	0.452507271	3.607165133
13	Cys	6.5430562	7.929345334	8.02E-09	1.386289134	8.096054425
14	Val	7.30111086	7.46343262	0.185655032	0.162321759	0.731293274
15	Met	4.574750546	4.484526626	0.194299146	-0.09022392	0.711529109
16	Trp	4.907848434	5.224775194	0.000470088	0.31692676	3.327821012
17	Phe	5.06258232	5.261626598	0.052626903	0.199044278	1.278792183
18	Ils	6.33593368	6.456173461	0.212783204	0.120239781	0.672062656
19	Leu	6.145029226	6.21355976	0.463983357	0.068530534	0.333497597
20	Orn	5.835571433	5.140628255	3.91E-06	-0.694943178	5.407968579
21	Lys	7.259635351	6.508395292	6.90E-09	-0.751240058	8.161298035
22	Pro	6.697419789	7.204926739	6.97E-05	0.50750695	4.156543725
